# Supplementary material for: KIF15 facilitates gastric cancer via enhancing proliferation, inhibiting apoptosis, and predict poor prognosis
Source: Cancer Cell Int. 2020 Apr 15;20:125. doi: 10.1186/s12935-020-01199-7 (PMC7160940; doi:10.1186/s12935-020-01199-7)
Supplement: Supplementary file 1 — Additional file 1: Table S1. The green boxes showed seven positive anti-apoptotic proteins which were detected by the Human Apoptosis Antibody Array kit (ab134001). [file 12935_2020_1199_MOESM1_ESM.xlsx]

## Sheet: kit
Additional Table S1. Human Apoptosis Antibody Array kit (ab134001)
	A	B	C	D	E	F	G	H	I	J	K	L	M	N
1	Pos	Pos	Neg	Neg	BLANK	BLANK	Bad	Bax	Bcl-2	Bcl-w	BID	BIM	Caspase 3	Caspase 8
2	Pos	Pos	Neg	Neg	BLANK	BLANK	Bad	Bax	Bcl-2	Bcl-w	BID	BIM	Caspase 3	Caspase 8
3	CD40	CD40L	clAP-2	cytoC	DR6	Fas	FasL	BLANK	HSP27	HSP60	HSP70	HTRA	IGF-Ⅰ	IGF-Ⅱ
4	CD40	CD40L	clAP-2	cytoC	DR6	Fas	FasL	BLANK	HSP27	HSP60	HSP70	HTRA	IGF-Ⅰ	IGF-Ⅱ
5	IGFBP-1	IGFBP-2	IGFBP-3	IGFBP-4	IGFBP-5	IGFBP-6	IGF-1sR	Livin	p21	p27	p53	SMAC	Survivin	sTNF-R1
6	IGFBP-1	IGFBP-2	IGFBP-3	IGFBP-4	IGFBP-5	IGFBP-6	IGF-1sR	Livin	p21	p27	p53	SMAC	Survivin	sTNF-R1
7	sTNF-R2	TNF-α	TNF-β	TRAILR-1	TRAILR-2	TRAILR-3	TRAILR-4	XIAP	BLANK	BLANK	Neg	Neg	Neg	Pos
8	sTNF-R2	TNF-α	TNF-β	TRAILR-1	TRAILR-2	TRAILR-3	TRAILR-4	XIAP	BLANK	BLANK	Neg	Neg	Neg	Pos
